# Supplementary material for: Characteristics and Risk Assessment of Soil Polluted by Lead around Various Metal Mines in China
Source: Int J Environ Res Public Health. 2021 Apr 26;18(9):4598. doi: 10.3390/ijerph18094598 (PMC8123687; doi:10.3390/ijerph18094598)
Supplement: Supplementary file 1 [file ijerph-18-04598-s001.zip]

Archive with 1 entries (1 files):
- ijerph-1152887-supplementary.pdf
